# Supplementary material for: Complexity of resting cortical activity predicts neurophysiological responses to theta-burst stimulation but fails to generalize: A rigorous machine-learning approach
Source: PLoS Comput Biol. 2026 Apr 30;22(4):e1014154. doi: 10.1371/journal.pcbi.1014154 (PMC13132237; doi:10.1371/journal.pcbi.1014154)
Supplement: S1 Table — All times are shown in ms. (XLSX) [file pcbi.1014154.s006.xlsx]

## Sheet: Sheet1
Starting	End
15	45
25	55
35	65
45	75
55	85
65	95
75	105
85	115
95	125
105	135
115	145
125	155
135	165
145	175
155	185
165	195
175	205
185	215
195	225
205	235
215	245
225	255
235	265
245	275
255	285
265	295
275	305
285	315
295	325
305	335
315	345
15	75
76	300
15	65
65	120
20	40
55	70
90	110
160	200
160	300
100	131
20	80
80	140
