# Supplementary material for: Complexity of resting cortical activity predicts neurophysiological responses to theta-burst stimulation but fails to generalize: A rigorous machine-learning approach
Source: PLoS Comput Biol. 2026 Apr 30;22(4):e1014154. doi: 10.1371/journal.pcbi.1014154 (PMC13132237; doi:10.1371/journal.pcbi.1014154)
Supplement: S2 Table — For multiscale entropy, the embedding time delay range from 1 to 20. (XLSX) [file pcbi.1014154.s007.xlsx]

## Sheet: Sheet1
coarse-graining multiscale permutation entropy complexity index, m=3
time-shifted multiscale permutation entropy complexity index, m=3
composite multiscale permutation entropy complexity index, m=3
approximate entropy, m=2, tau=1
sample entropy, m=2, tau=1
permutation entropy, m=3, tau=1
distribution entropy, m=2, tau=1
incremental entropy, m=2, tau=1
lempel ziv complexity
coarse-graining multiscale permutation entropy complexity index, m=2
time-shifted multiscale permutation entropy complexity index, m=2
composite multiscale permutation entropy complexity index, m=2
coarse-graining multiscale sample entropy complexity index, m=2
time-shifted multiscale sample entropy complexity index, m=2
composite multiscale sample entropy complexity index, m=2
coarse-graining multiscale distribution entropy complexity index, m=2
time-shifted multiscale distribution entropy complexity index, m=2
composite multiscale distribution entropy complexity index, m=2
