# Supplementary material for: Complexity of resting cortical activity predicts neurophysiological responses to theta-burst stimulation but fails to generalize: A rigorous machine-learning approach
Source: PLoS Comput Biol. 2026 Apr 30;22(4):e1014154. doi: 10.1371/journal.pcbi.1014154 (PMC13132237; doi:10.1371/journal.pcbi.1014154)
Supplement: S3 Table — (XLSX) [file pcbi.1014154.s008.xlsx]

## Sheet: Sheet1
Left Motor – C1, C3, C5, FC1, FC3, FC5
Central – FC5, FC3, FC1, FC2, FC4, FC6, C5, C3, C1, C2, C4, C6, CP5, CP3, CP1, CP2, CP4, CP6
All – Fp1, Fz, F3, F7, FC5, FC1, C3, T7, CP5, CP1, Pz, P3, P7, O1, Oz, O2, P4, P8, CP6, CP2, Cz, C4, T8, FC6, FC2, F4, F8, Fp2, AF7, AF3, F1, F5, FT7, FC3, C1, C5, TP7, CP3, P1, P5, PO7, PO3, POz, PO4, PO8, P6, P2, CPz, CP4, TP8, C6, C2, FC4, FT8, F6, AF8, AF4, F2
