# Supplementary material for: Complexity of resting cortical activity predicts neurophysiological responses to theta-burst stimulation but fails to generalize: A rigorous machine-learning approach
Source: PLoS Comput Biol. 2026 Apr 30;22(4):e1014154. doi: 10.1371/journal.pcbi.1014154 (PMC13132237; doi:10.1371/journal.pcbi.1014154)
Supplement: S4 Table — Square brackets represent 95% confidence. Row a and b represent MEP Experiment. Row c and d represent LMFP Ratios Experiment. Row a and c represent model selection step whereas row b and d represent model validation step. (XLSX) [file pcbi.1014154.s009.xlsx]

## Sheet: Sheet1
Model Name	Accuracy	Sensitivity	Specificity	F1	ROC AUC	PR AUC	Precision
MEP Cross-Session Experiment
a	0.71	0.66	0.82	0.74	0.75	0.82	0.83
LDA CV	[0.64, 0.79]	[0.55, 0.77]	[0.71, 0.93]	[0.63, 0.84]	[0.67, 0.81]	[0.78, 0.87]	[0.72, 0.95]
b	0.53	0.47	0.59	0.51	0.54	0.63	0.56
LDA CV	[0.36, 0.69]	[0.29, 0.66]	[0.35, 0.76]	[0.34, 0.68]	[0.37, 0.74]	[0.52, 0.80]	[0.38, 0.74]
LMFP Ratios Cross-Session Experiment
c	0.9	0.98	0.7	0.94	0.84	0.9	0.9
Lasso L2 CV	[0.85, 0.95]	[0.95, 1.00]	[0.56, 0.84]	[0.91, 0.97]	[0.76, 0.91]	[0.86, 0.94]	[0.86, 0.95]
d	0.61	0.9	0.28	0.71	0.49	0.51	0.58
Lasso L2 CV	[0.50, 0.71]	[0.75, 1.00]	[0.17, 0.44]	[0.61, 0.78]	[0.39, 0.65]	[0.48, 0.69]	[0.52, 0.65]
Gap	0.29	0.08	0.42	0.13	0.35	0.39	0.32
