# Supplementary material for: Complexity of resting cortical activity predicts neurophysiological responses to theta-burst stimulation but fails to generalize: A rigorous machine-learning approach
Source: PLoS Comput Biol. 2026 Apr 30;22(4):e1014154. doi: 10.1371/journal.pcbi.1014154 (PMC13132237; doi:10.1371/journal.pcbi.1014154)
Supplement: S5 Table — Green box/text represents positive coefficients, red box/text represents negative coefficient. RQS stands for regression quality scores. (XLSX) [file pcbi.1014154.s010.xlsx]

## Sheet: Sheet1
Fp1	-0.442		T8	-0.45		PO8	0.599
Fz	0.333		FC6	0.598		P6	-0.069
F3	-0.603		FC2	0.731		P2	0.105
F7	0.375		F4	0.563		CPz	-0.356
FC5	-0.078		F8	-0.463		CP4	-0.463
FC1	-0.438		Fp2	0.285		TP8	0.599
C3	-0.033		AF7	0.037		C6	-0.176
T7	-0.265		AF3	-0.922		C2	0.068
CP5	-0.998		F1	-0.29		FC4	-0.324
CP1	0.878		F5	-0.411		FT8	-0.005
Pz	-0.115		FT7	0.326		F6	0.026
P3	1.0149		FC3	-0.655		AF8	0.036
P7	-0.259		C1	-1.463		AF4	-0.264
O1	-0.023		C5	-0.989		F2	0.564
Oz	0.236		TP7	-0.079		Standard Deviation of MEP Peak-to-Peak Amplitude	-0.018
O2	0.171		CP3	-0.942		Mean MEP Peak-to-Peak Amplitude	0.002
P4	0.19		P1	-0.072		RQS	-0.433
P8	0.783		P5	1.153		AUC of LMFP - [15, 80] ms	0.543
CP6	0.204		PO7	0.646		Visit Type	-0.391
CP2	0.684		PO3	0.598
Cz	-0.58		POz	0.294
C4	-0.267		PO4	-0.386
