# Supplementary material for: Complexity of resting cortical activity predicts neurophysiological responses to theta-burst stimulation but fails to generalize: A rigorous machine-learning approach
Source: PLoS Comput Biol. 2026 Apr 30;22(4):e1014154. doi: 10.1371/journal.pcbi.1014154 (PMC13132237; doi:10.1371/journal.pcbi.1014154)
Supplement: S6 Table — Higher indicates higher feature importance or contribution to the model. (XLSX) [file pcbi.1014154.s011.xlsx]

## Sheet: Sheet1
C1	0
C3	0
C5	0.702
FC1	0
FC3	0
FC5	0.0544
RQS	0.244
AUC of LMFP - [15, 80] ms	0
Visit Type	0
